# Supplementary material for: A systematic review and meta-analysis of antimicrobial resistance knowledge, attitudes, and practices: Current evidence to build a strong national antimicrobial drug resistance narrative in Ethiopia
Source: PLoS One. 2023 Jun 9;18(6):e0287042. doi: 10.1371/journal.pone.0287042 (PMC10256206; doi:10.1371/journal.pone.0287042)
Supplement: S1 File — (XLSX) [file pone.0287042.s004.xlsx]

## Sheet: Estimate 
Authors	Year	study region	study design	Sampled	Good K	participant
Bayeh et al.	2014	Amhara	cross-sectional	385	278	HP
Belachew et al.	2022	Amhara	cross-sectional	276	210	HP
Dejene et al.	2022	Amhara	cross-sectional	400	194	community
Fetensa et al.	2022	Oromia	cross-sectional	232	158	University student
Gebeyehu et al.	2021	Amhara	cross-sectional	571	113	animal
Gemeda et al.	2020	Amhara and Oromia	cross-sectional	379	75	anima
Geta et al.	2021	Amhara	cross-sectional	91	46	farm worker
Geta et al.	2022	Amhara	cross-sectional	232	87	patients
Mengesha et al.	2020	Amhara	cross-sectional	374	171	community
Said et al.	2018	Amhara	cross-sectional	323	145	University student
Simegn et al.	2022	Amhara	cross-sectional	412	349	HP
Tafa et al.	2017	Dire Dawa	cross-sectional	218	137	paramedical
Tesfaye et al.	2017	Amhara	cross-sectional	378	218	patients

## Sheet: Study character 
Authors	Year of Publication	study region	study setting	study design	Sampled	Sampling technique	Survey tool	measurement	mean ag e in year	Gender	Good level of knowledge ,n(%)	response	BParticipants'	Attitude
Bayeh et al.	2014	Amhara	13 Hospitals	cross-sectional	385	simple random sampling using lottery technique	a self-administered questionnaire,34-item-questions				278	0.914	physicians/nurses
Belachew et al.	2022	Amhara	two large provinces (Gondar and Gojam)	cross-sectional	276	consecutive counts	a self-administered ques-		30 (IQR = 25–35) years	M=169;F=107	210	86.6	CDRO staff in pharma- cies, drug stores and rural drug vendors
Beyene et al.	2017	Addis Abeba	Tikur Anbessa Specialized Hospital	cross-sectional	0					M=115;F=90	0		HCP()
Dejene et al.	2022	Amhara	Gondar	cross-sectional	400	a random sampling method with a lottery system	a semi-structured ques- tionnaire			M=301;F=99	194		residents/community
Fetensa et al.	2022	Oromia	Wollega University	cross-sectional	232	consecutive counts	self-administered questionnaire			M=142;F=90	158	93.6	gRAUating HS student
Gebrehiwot et al.		Harari	Hiwot Fana Specialized University Hospital		0						0	86.27
Geta et al.	2021	Amhara	Debre Tabor and Bahir Dar cities	cross-sectional	91	A multi stage sampling procedure	self-administered questionnaire	Knowledge score			46	100	animal farm owners/workers
Geta et al.	2022	Amhara	Debre Tabor, Bahir Dar, and Debre Markos c	cross-sectional	232	A multi stage sampling procedure	a semi-structured ques- tionnaire	3-point Likert scale/mean as a cut-off point		m=147; f=85	87		patients
Mengesha et al.	2020	Amhara	Kamise	cross-sectional	374	a simple random sampling technique	standardised questionnaire			m=123;f=251	171	97	community
Said et al.	2018	Amhara	University of Gondar	cross-sectional	323	all of the students	a self-reported structured questionnaire			m=202;f=121	145	90	final year undergraduate paramedical students
Simegn et al.	2022	Amhara	university of Gondar	cross-sectional	412	a simple random sampling technique	a pretested semi-structured, self-administered questionnaire		mean age of 29.9 years	m=220;f=192	349	97.4	health professionals
Tafa et al.	2017	Dire Dawa	hospitals and health cent- ers in Dire Dawa	cross-sectional	218	all of the paramedico staffs	a self-administered questionnaire	The partici- pants knowledge was assessed by using a 4-point Likert scale		m=146; f=72	137		Paramedical staff
Tesfaye et al.	2017	Amhara	Felege Hiwot Hospital	cross-sectional	378	consecutive counts	a semi structured questionnaire			m=222;f=156	218	91.8	patients
					3321						1993

## Sheet: prevalence 
Authors	Year	Region	Setting	Design	Participants'	sample	knowledge		Attitudes		response	Quality
							Good	Poor	Favorable	Unfavorable
							n(%)	n(%)	n(%)	n(%)
Molla et al	2021	SNNPR	Gedeo Zone	Cross-sectional	community	732	534(73)	198(27)	354(48.4)	378(52)	97	Low
Asnakew et al	2020	Amhara	South Gondar	Cross-sectional	community	782	264(33.8)	518(66.2)	258(33)	524(67)	96.1	Low
Teferi and Shewangizaw	2015	Oromia	sululta	Cross-sectional	community	660	395(59.8)	266(40.2)	235(35.6)	425(64.4)	96.8	Low
legesse et al	2022	SNNPR	Debub bench	Cross-sectional	community	601	331(55.1)	270(44.9)	NR	NR	96.3	Low
Wubetu et al	2020	Amhara	Debre Berhan	Cross-sectional	community	596	336(56.4)	260(43.6)	350(58.7)	246(41.3)	98	Low
Henok et al	2017	SNNPR	Bench-Maji Zone	Cross-sectional	community	840	120(14.3)	720(85.7)	111(13.2)	729(86.8)	99.3	Low
Zeleke et al	2018	Amhara	Goncha Siso Enesie woreda	Cross-sectional	community	600	315(52.5)	285(47.5)	394(65.7)	206(34.3)	94.6	Low
Negussie and Geleta	2018	Oromia	Jimma town	Cross-sectional	community	300	175(58.3)	125(41.7)	NR	NR	100	Low
Oumer et al	2020	Amhara	Lay-Armachiho	Cross-sectional	School teachers	568	300(52.8)	268(47.2)	296(52.1)	272(47.9)	97.8	Low
Berhe et al	2017	Addis Ababa	Addis Ababa	Cross-sectional	School teachers	135	72(53.5)	63(46.5)	100(74)	35(26)	94	Low
Kassie et al	2014	Oromia	JUSH	Cross-sectional	epileptic patients	180	22(12.2)	158(87.8)	126(70)	54(30)	100	Low
Ferede et al	2019	Amhara	Gonder	Cross-sectional	preparatory school	379	179(47.2)	200(52.8)	243(64.1)	136(35.9)	95.95	Low
